# Supplementary material for: Protein-segment universe exhibiting transitions at intermediate segment length in conformational subspaces
Source: BMC Struct Biol. 2008 Aug 13;8:37. doi: 10.1186/1472-6807-8-37 (PMC2529298; doi:10.1186/1472-6807-8-37)
Supplement: Additional file 1 — Origins of segments in the cluster of 30 residue length. Distributions of the origins of segments in the cluster of the universe of 30 residues length are shown. [file 1472-6807-8-37-S1.xls]

## Sheet: 035_all_dssp
Density from 0.35 to 1.00	all a	all b	a/b	a+b
20	130	17	90	129
21	140	25	94	147
22	133	19	96	135
23	133	35	99	143
24	126	17	85	119
25	124	26	89	123
26	110	13	80	99
27	122	28	80	114
28	137	49	101	146
29	144	53	107	154
30	139	61	104	157
all dataset	150	116	115	219
Density from 0.10 to 0.35	all a	all b	a/b	a+b
20	149	61	112	195
21	150	75	114	211
22	149	76	114	210
23	150	98	115	215
24	150	99	115	212
25	149	105	115	214
26	150	100	115	216
27	149	110	115	218
28	149	110	115	218
29	150	111	115	218
30	150	113	115	219
all dataset	150	116	115	219
