# Supplementary material for: Protein-segment universe exhibiting transitions at intermediate segment length in conformational subspaces
Source: BMC Struct Biol. 2008 Aug 13;8:37. doi: 10.1186/1472-6807-8-37 (PMC2529298; doi:10.1186/1472-6807-8-37)
Supplement: Additional file 4 — Discrimination of segments from the α/β structural class in the PCα/β8-PCα/β3 plane. Specificity and coverage rates of segments of α/β structural class proteins in the PCα/β8-PCα/β3 plane are presented. [file 1472-6807-8-37-S4.xls]

## Sheet: 035_all_dssp
the frequency of alpha/beta segments in a bin as the threshold	specificity (= alpha/beta segments / all segments in the bins with the threshold frequency or above)	coverage (= alpha/beta proteins discriminated using the threshold / all alpha/beta proteins used in this study)
0.6	74.79 % (837/1119)	81.73 % (94/115)
0.7	86.87 % (437/503)	66.95 % (77/115)
0.8	92.42 % (317/343)	58.26 % (67/115)
0.9	96.51 % (194/201)	55.65 % (64/115)
